# Supplementary material for: HIF-2α Interaction with Ataxin-10 Enhances HIF-2α Binding to Its Target Gene Promoters
Source: Int J Mol Sci. 2025 Oct 27;26(21):10417. doi: 10.3390/ijms262110417 (PMC12607750; doi:10.3390/ijms262110417)
Supplement: Supplementary file 1 [file ijms-26-10417-s001.zip]

Archive with 1 entries (1 files):
- ijms-3929689-supplementary.pdf
